# Supplementary material for: Defect Density-Dependent pH Response of Graphene Derivatives: Towards the Development of pH-Sensitive Graphene Oxide Devices
Source: Nanomaterials (Basel). 2022 May 25;12(11):1801. doi: 10.3390/nano12111801 (PMC9181870; doi:10.3390/nano12111801)
Supplement: Supplementary file 1 [file nanomaterials-12-01801-s001.zip]

Archive with 1 entries (1 files):
- nanomaterials-1728707-supplementary.pdf
